# Supplementary material for: Infant Formula with 50% or More of Palmitic Acid Bound to the sn-2 Position of Triacylglycerols Eliminate the Association between Formula-Feeding and the Increase of Fecal Palmitic Acid Levels in Newborns: An Exploratory Study
Source: Nutrients. 2024 May 21;16(11):1558. doi: 10.3390/nu16111558 (PMC11173637; doi:10.3390/nu16111558)
Supplement: Supplementary file 1 [file nutrients-16-01558-s001.zip]

Archive with 1 entries (1 files):
- nutrients-2997826-supplementary.pdf
